# Supplementary material for: Tiarajudens eccentricus and Anomocephalus africanus, two bizarre anomodonts (Synapsida, Therapsida) with dental occlusion from the Permian of Gondwana
Source: R Soc Open Sci. 2015 Jul 15;2(7):150090. doi: 10.1098/rsos.150090 (PMC4632579; doi:10.1098/rsos.150090)
Supplement: Data matrix: Taxon/character-state matrix for phylogenetic analysis on TNT. [file rsos150090supp1.txt]

xread
86 23
Dimetrodon	00000000000000000000000000000000000000000000000000000000000000000200000000100001000000
Biarmosuchus	011021000001000000000010000?1??10000000012?01?11110010000011??1000?011?011100??100001?
Herpetoskylax	001021001011000010100110???1??1?10010[0 1]001120101111?011100111?110010011?0111000?00000??
Gorgonops	101021011011101000000010100121111001000012101000220010000110?100000001001110000000001?
Lycosuchus	20102101000020110000001?20?0002001011010021010?211?000000211??1000001100011000000?00??
Syodon	1020110201011011000000102000101010010?0012101021110000100100101000210111011000010010??
Tapinocaninus	1110111211003?11001?011020?000101001010112101012110000100[1 2]0011100021?1?0011000010??01?
Titanophoneus	1120111201011011000000102000101010011000121010211100000001001?100021011101100000001001
Estemmenosuchus	21111?100001001000?00010200110101000000122?0???21100001001001?100021002000200?01?0101?
Tiarajudens	?111110?00????1?200002??????????????00??0???0?????????????????1??100?0?0??211??0?00101
Biseridens	11111101100100100000011020001111100000000???1?2012100000021010101[0 1]0?1110010000010?10??
Anomocephalus	??11????00??????200002??????????????00??0????????2????110?????32?200?0????011??0???101
Galechirus	?111???????????????????????????????????????????????1???1?201?032???01????10?0??????001
Patranomodon	11?2?10110101110211102110000111110021100011110002210??01021100320?0?????010000000??11?
Otsheria	011111010001011?20010211011110?11002110001111??012???1????????3??100????01?000011??0??
Ulemica		01111101000101102001121101111010122211010111111022?2011112110021110000?0012000011?10??
Suminia		111111010001011021111211011????112221111011111102211?0111210103201000???012000011??001
Galeops		??120100100???1?2211121?1010?120100211?0021111?????1?111121?00320????????1000000???0??
Eodicynodon	10?2??01001011102212121?10201120111211120211101322[0 1]1?1111211001203???1?001000010111101
Robertia	10?2??01101021102112121?1021112012121113021?10132211?1111????01203???1?00100011011111?
Diictodon	1[0 1]?20001101021102212121?1021012012121113021110?32211?111121?1012?3???1?0???0111011111?
Raranimus	010?21??????????????????20?00?0?0?????????????????????????????0?0000?0?001[0 1]?000???00??
Tetraceratops	?10?00??00??????????????00?000??0020000002?010?????0??000000??0?0200?0?00100000????0??
;

cnames
{0 Snout_width/height_ratio height_greater_than_width height_equal_to_width height_less_than_width;
{1 Length_of_dorsal_process_of_premaxillae short long_ending_at_the_level_or_beyond_of_the_posterior_margin_of_the_external_naris;
{2 Premaxilla_alveolar_margin_shape downturned horizontal_or_slightly_upturned greatly_upturned;
{3 Preorbital_region long,_more_than_half_the_skull_length short greatly_abbreviated,_less_than_35%_of_the_skull_length;
{4 Septomaxilla not_exposed_on_lateral_surface short_facial_exposure long_facial_exposure;
{5 Maxilla_prefrontal_contact absent present;
{6 Supraorbital_margin thin moderately_to_greatly_thickened;
{7 Origin_of_adductor_muscle_on_lateral_surface_of_postorbital absent present present_on_postorbital_and_postfrontal;
{8 Postorbital_ventral_portion sharply_tipped anteroposteriorly_expanded_upon_the_zygoma_in_lateral_aspect;
{9 Postorbital_bar_ thin_(A-P_length_less_than_one_third_height) thickened_such_that_A-P_length_is_greater_than_40%_of_its_height;
{10 Preparietal absent present;
{11 Shape_of_dorsal_surface_of_parietal_surrounding_parietal_foramen flat forms_well-defined_chimney;
{12 Parietals'_contribution_to_skull_table shorter_anteroposteriorly_than_broad transversely_as_broad_as_long longer_anteroposteriorly_than_broad forming_a_triangular_surface;
{13 Parietal_posterolateral_process slender_and_elongate short;
{14 Temporal_fenestra small expanded_posterodorsally;
{15 Intertemporal_region_in_relation_to_interorbital_region wider narrower;
{16 Zygomatic_arch approximately_at_one_level_with_tooth_row,_basicranium_and_jaw_articulation slightly_above_of_that_features displaced_dorsally_well_above_those_features;
{17 Postorbital-squamosal_contact absent_ventrally present_ventrally present_ventrally_with_squamosal_extending_anteriorly_beyond_postobital_bar;
{18 Anterior_extension_of_anterior_ramus_of_squamosal ends_under_temporal_fenestra ends_beyond_the_anterior_margin_of_the_temporal_fenestra;
{19 Squamosal_zygomatic_process parasagitally_deep narrow,_rod-like transversely_expanded;
{20 Lateral_fossa_for_origin_of_lateral_branch_of_M._adductor_mandibulae_externus_on_squamosal absent present;
{21 Squamosal_posteroventral_process absent present_does_not_extends_ventrally_to_the_base_of_quadrate_condyle present_and_extends_ventrally_to_base_of_quadrate_condyle;
{22 Supratemporal present absent;
{23 Tabular contacts_paroccipital_process_of_opisthotic restricted_dorsally;
{24 Length_of_vomerine_process_of_premaxilla short long,_extending_posteriorly_and_forming_part_of_the_medial_margin_of_the_inner_choana absent_in_ventral_view_so_that_vomer_abuts_body_of_premaxilla;
{25 Sutural_contact_of_palatine_and_premaxilla absent present;
{26 Internal_narial_shelf absent narrow_formed_by_premaxilla,_maxilla_and_palatine well-developed_formed_primarily_by_premaxilla;
{27 Vomer paired unpaired;
{28 Vomer_internarial_part nearly_parallel_sided_or_slightly_expanded_backward widest_nearly_middle strongly_constraining_backwards;
{29 Interchoanal_portion_of_vomer_where_it_meets_the_postchoanal_portion broad forms_median_ridge;
{30 Vomer_ventral_surface flat_to_convex lateral_ridges_and_median_trough vertical_ridge;
{31 Choanal_and_postchoanal_portions_of_vomer meet_at_similar_level_on_palate choanal_portion_is_offset_ventrally_from_postchoanal_portion;
{32 Lateral_margin_of_the_choana_formed_by_the_palatine less_than_1/3 over_1/3;
{33 Palatal_surface_of_the_palatine without_evidence_of_keratinized_covering with_a_rounded,_bulbous_surface_texture_that_may_have_had_keratinized_covering relatively_smooth_and_flat,_but_with_fine_pitting_and_texturing_suggestive_of_keratinized_covering;
{34 Palatine_widest_place at_its_approximated_midpoint_of_length widens_anteriorly width_relatively_constant_for_entire_length;
{35 Palatal_dentition broadly_distributed restricted_to_small_area absent;
{36 Dentition_on_palatal_ramus_of_pterygoid present absent;
{37 Dentition_on_transverse_flange_of_pterygoid present absent;
{38 Lateral_palatal_foramen absent present;
{39 Transverse_flange_of_pterygoid projects_laterally,_free_of_posterior_ramus projects_laterally,_bound_by_posterior_ramus ventrally_directed_and_relatively_large_wing-like ventrally_directed_and_low,_keel_like;
{40 Position_of_transverse_flange_of_pterygoid under_posterior_half_of_orbit under_anterior_half_of_orbit preorbital;
{41 Basicranial_rami_of_pterygoids broadly_separated narrowly_separated_by_sagittal_trough broadly_contacting_anterior_to_basicranium;
{42 Basisphenoid-pterygoid_articulation_ located_high_above_primary_palate just_dorsal_to_posterior_edge_of_the_basicranial_ramus_of_pterygoid at_level_with_the_posterior_edge_of_the_basicranial_ramus_(suture_visible_in_ventral_view);
{43 Ectopterygoid extends_further_posteriorly_than_palatine does_not_extends_further_posteriorly_than_palatine;
{44 Ectopterygoid_teeth present absent;
{45 Parasphenoid excluded_from_the_interpterygoid_vacuity reaches_the_interpterygoid_vacuity;
{46 Shape_of_postparietal wider_than_tall approximately_square taller_than_wide;
{47 Rotation_of_the_occiput none moderate pronounced,_with_the_base_of_the_occiput_placed_anteriorly the_base_of_the_occiput_placed_posteriorly_than_the_top;
{48 Paroccipital_process_orientation strongly_posteroventral_and_lateral moderately_posteroventral_and_lateral transverse;
{49 Quadrate_contact primarily_paroccipital_process about_equal_paroccipital_process_and_squamosal mostly_squamosal;
{50 Stapedial_foramen present absent;
{51 Jaw_articulation permits_strictly_orthal_closure parasagittal_movement permits_very_little_parasagittal_movement;
{52 Dentary_height_in_canine_versus_anterior_postcanine_regions nearly_equivalent show_pronounced_difference;
{53 Dentaries_symphysis sutured fused;
{54 Dentary-angular_suture runs_diagonally_across_lateral_surface_of_mandible posterior_margin_of_dentary_deeply_incised;
{55 Lateral_mandibular_fenestra absent present;
{56 Lateral_dentary_shelf absent present;
{57 Angular_reflected_lamina_dorsal_notch near_articulation midway_between_articular_and_dentary close_to_dentary;
{58 Ridges_and_fossae_pattern_on_lateral_surface_of_angular absent present;
{59 Dorsal_edge_of_surangular_just_posterior_to_dentary_with_laterally_projecting_ridge absent present;
{60 Foramen_between_preaticular_and_angular_(sometimes_bordered_by_splenial_as_well)_on_medial_surface_of_the_lower_jaw absent present;
{61 Articular_dorsal_process absent present;
{62 Canine-like_teeth_in_the_upper_dentition more_than_one_caniniform_teeth one_canine present_but_short absent;
{63 Canine-like_teeth_in_the_lower_dentition prominent_canine_present present_but_short absent;
{64 Posterior_margin_teeth_arrange in_one_row two_rows;
{65 Premaxillary_number_teeth 5_or_6 4 3_or_less absent;
{66 Upper_and_lower_incisors_intermesh absent present_in_anterior_incisors present_in_all_incisors;
{67 Incisors_heels absent present;
{68 Upper_incisors_size_in_relation_to_postcanines much_larger roughly_equivalent_;
{69 Precanine_maxillary_teeth present absent;
{70 Lower_canine fits_into_choana fits_into_fossa_roofed_by_premaxilla_and_maxilla passes_anterior_and_external_to_upper_canine;
{71 Upper_and_lower_canines without_heels small_heels_present;
{72 Postcanine_diastema_on_upper_jaw absent present;
{73 Number_of_upper_postcanines 12_or_greater fewer_than_12;
{74 Fine_serrations_on_marginal_teeth absent present coarse_serrations_present;
{75 Pterygoid_bucco_lingually_expanded_teeth absent present;
{76 Postcanine_on_maxilla present absent;
{77 Premaxilla unfused fused;
{78 Posterior_median_ridge_on_palatal_surface_of_premaxilla absent present_with_a_flattened,_expanded_anterior_area;
{79 Maxillary_alveolar_region short,_occupying_less_than_53%_of_the_ventral_length_of_the_bone long,_occupying_72%_or_more_of_the_ventral_length_of_the_bone;
{80 Squamosal separated_by_tabular_bone_from_supraoccipital contacts_supraoccipital;
{81 enamel_in_canine present absent;
{82 canine_cross-section compressed_lateromedially_with_a_keel rounded_or_ovoid greately_compressed_lateromedially;
{83 Marginal_maxillary_teeth more_than_four four_or_less;
{84 Gastralia present absent;
{85 Gastralia_arrangement packed sparse;
;

proc /;
comments 3
{3 84 Based in specimen BSP 1934 VIII28, originally desribed as Scymnognathus but reassigned to Gorgonops by Sigogneau-Russell (1989).;
{11 52 Rescored from ? to - after further preparation.;
{11 62 Rescored after further preparation.;
{11 63 Rescored after further preparation.;
;
